# Supplementary material for: Three new species of the Stenus cirrus group (Coleoptera, Staphylinidae) from Jiangxi, South China
Source: Zookeys. 2014 Sep 25;(442):73–84. doi: 10.3897/zookeys.442.8215 (PMC4205497; doi:10.3897/zookeys.442.8215)
Supplement: XML Treatment for Stenus wugongshanus [file zookeys.442.8215-treatment1.xml]

<!DOCTYPE tp:taxon-treatment
  PUBLIC "-//TaxonX//DTD Taxonomic Treatment Publishing DTD v0 20100105//EN" "tax-treatment-NSO.dtd">
<tp:taxon-treatment xmlns:tp="http://www.plazi.org/taxpub"><tp:treatment-meta><kwd-group><label>Taxon classification</label><kwd><named-content content-type="kingdom">Animalia</named-content></kwd><kwd><named-content content-type="order">Coleoptera</named-content></kwd><kwd><named-content content-type="family">Staphylinidae</named-content></kwd></kwd-group><mixed-citation publication-type="journal"><person-group><name><surname>Yu</surname><given-names>Yi-Ming</given-names></name><name><surname>Tang</surname><given-names>Liang</given-names></name><name><surname>Yu</surname><given-names>Wei-Dong</given-names></name></person-group><article-title>Three new species of the <italic><tp:taxon-name><tp:taxon-name-part taxon-name-part-type="genus">Stenus</tp:taxon-name-part> <tp:taxon-name-part taxon-name-part-type="species">cirrus</tp:taxon-name-part></tp:taxon-name></italic> group (<tp:taxon-name><tp:taxon-name-part taxon-name-part-type="order">Coleoptera</tp:taxon-name-part></tp:taxon-name>, <tp:taxon-name><tp:taxon-name-part taxon-name-part-type="family">Staphylinidae</tp:taxon-name-part></tp:taxon-name>) from Jiangxi, South China</article-title><source>Zookeys</source><day>25</day><month>9</month><year>2014</year><volume>2014</volume><issue>442</issue><fpage>73</fpage><lpage>84</lpage><pub-id pub-id-type="doi">10.3897/zookeys.442.8215</pub-id></mixed-citation></tp:treatment-meta><tp:nomenclature><tp:taxon-name>
                        <tp:taxon-name-part taxon-name-part-type="genus">Stenus</tp:taxon-name-part>
                        <tp:taxon-name-part taxon-name-part-type="species">wugongshanus</tp:taxon-name-part>
                        <object-id xmlns:xlink="http://www.w3.org/1999/xlink" content-type="zoobank" xlink:type="simple">http://zoobank.org/5FFA59B8-571C-472E-A91C-66B24552A881</object-id>
                    </tp:taxon-name><tp:taxon-status xmlns:xlink="http://www.w3.org/1999/xlink" xlink:type="simple">sp. n.</tp:taxon-status><xref ref-type="fig" rid="F1">Figs 1</xref><xref ref-type="fig" rid="F1">, 2</xref><xref ref-type="fig" rid="F4">, 7–17</xref></tp:nomenclature><tp:treatment-sec sec-type="Type material"><title>Type material.</title><p><bold>Holotype:</bold> <bold>CHINA: Jiangxi Prov.:</bold> ♂, Pingxiang City, Wugong Shan National Park, alt. 1500–1750 m, 21.VII.2013, Song, Yin &amp; Yu leg. (SHNU). <bold>Paratypes:</bold> <bold>CHINA: Jiangxi Prov.:</bold> 1♂, 4♀♀, same data as holotype (SHNU); 6♂♂, 3♀♀, same locality, but alt. 1000–1350 m, 20.VII.2013, Song, Yin &amp; Yu leg. (1♂, 1♀ in cPut, rest in SHNU).</p></tp:treatment-sec><tp:treatment-sec sec-type="Description"><title>Description.</title><p>BL: 2.9–3.4 mm, FL: 1.4–1.7 mm.</p><p>HW: 0.66–0.77 mm, PL: 0.47–0.54 mm, PW: 0.48–0.56 mm, EL: 0.49–0.51 mm, EW: 0.54–0.63 mm, SL: 0.35–0.40 mm.</p><p>Brachypterous. Head blackish, body reddish brown, each elytron with a large ill-defined orange spot, which is about 2/3 as long and about 1/2 as broad as the respective elytron, abdomen shiny; antennae reddish yellow, club infuscate; maxillary palpi and legs reddish yellow; clypeus brown, labrum reddish brown; moderately sparsely pubescent. Paraglossae oval.</p><p>Head 1.17–1.22 times as wide as elytra; interocular area with two deep longitudinal furrows, median portion slightly convex, not reaching level of inner eye margins, with a broad impunctate line along midline; punctures round, slightly larger in median portion than near inner margins of eyes, diameter of large punctures about as wide as apex of 2nd antennal segment in cross section, interstices between punctures faintly microsculptured, narrower than half the diameter of punctures. Antennae, when reflexed, slightly extending beyond posterior margin of pronotum, antennomeres III–VIII distinctly narrower than II; IX–XI gradually broadened, forming loose club; relative length of segments from base to apex as 10.5: 6.5: 13.0: 7.5: 7.0: 5.0: 5.5: 3.5: 5.0: 6.0: 6.5.</p><p>Pronotum 0.95–1.00 times as long as wide, widest near middle and constricted at base; disk uneven, with distinct median longitudinal furrow of about half the length of pronotum and with an impunctate line along the middle; punctures round and moderately confluent, variable in size, diameter of large punctures about as wide as middle of 2nd antennal segment in cross section, interstices with dense microsculpture, much narrower than half the diameter of punctures.</p><p>Elytra 0.92–0.97 times as long as wide, distinctly constricted at base, lateral margins gradually divergent posteriad; disk uneven with distinct humeral impression, distinct sutural impression and rather faint postero-lateral impression; punctures fusiform and confluent, larger than those on pronotum, interstices between punctures microsculptured, much narrower than half the diameter of punctures.</p><p>Hind tarsi 0.70–0.75 times as long as hind tibiae, tarsomeres IV strongly bilobed.</p><p>Abdomen cylindrical; paratergites very narrow and smooth, present only in segment III, segments IV–VI with tergites and sternites entirely fused and traces of paratergites present only at base of each segment, posterior margin of tergite VII with indistinct palisade fringe; punctures round, dense at the base of each tergite, gradually becoming smaller posteriad, interstices smooth.</p><p>Male. Sternite VII with shallow emargination at middle of posterior margin, sternite VIII (Fig. <xref ref-type="fig" rid="F4">7</xref>) with semi-circular emargination at middle of posterior margin; sternite IX (Fig. <xref ref-type="fig" rid="F4">8</xref>) with long apicolateral projections, posterior margin serrate and slightly produced in the middle; tergite X (Fig. <xref ref-type="fig" rid="F4">9</xref>) with posterior margin truncate and slightly emarginated in the middle. Aedeagus (Figs <xref ref-type="fig" rid="F4">10</xref>, <xref ref-type="fig" rid="F4">11</xref>) with median lobe subparallel-sided, apical sclerotized portion triangular with round projection at apex, expulsion hooks (Fig. <xref ref-type="fig" rid="F4">13</xref>) large, strongly sclerotized; parameres slender and almost straight, extending a little beyond apex median lobe, swollen at apex, each with about 11 setae on apico-internal margin (Fig. <xref ref-type="fig" rid="F4">12</xref>).</p><p>Female. Abdomen slightly broader than that of male; sternite VIII (Fig. <xref ref-type="fig" rid="F4">14</xref>) with posterior margin weakly pointed at middle; tergite X (Fig. <xref ref-type="fig" rid="F4">15</xref>) with posterior margin truncate; spermathecal duct with basal portion strongly sclerotized and the remainder weakly sclerotized (Figs <xref ref-type="fig" rid="F4">16</xref>, <xref ref-type="fig" rid="F4">17</xref>).</p><fig id="F1" position="float" orientation="portrait"><label>Figures 1, 2.</label><caption><p>Habitus of <italic><tp:taxon-name><tp:taxon-name-part taxon-name-part-type="genus">Stenus</tp:taxon-name-part> <tp:taxon-name-part taxon-name-part-type="species">wugongshanus</tp:taxon-name-part></tp:taxon-name></italic> in dorsal and ventral view. Scale bar: 1 mm.</p></caption><graphic xmlns:xlink="http://www.w3.org/1999/xlink" xlink:href="zookeys-442-073-g001.jpg" position="float" orientation="portrait" xlink:type="simple" id="oo_32067.jpg"/></fig><fig id="F2" position="float" orientation="portrait"><label>Figures 3, 4.</label><caption><p>Habitus of <italic><tp:taxon-name><tp:taxon-name-part taxon-name-part-type="genus">Stenus</tp:taxon-name-part> <tp:taxon-name-part taxon-name-part-type="species">mingyueshanus</tp:taxon-name-part></tp:taxon-name></italic> in dorsal and ventral view. Scale bar: 1 mm.</p></caption><graphic xmlns:xlink="http://www.w3.org/1999/xlink" xlink:href="zookeys-442-073-g002.jpg" position="float" orientation="portrait" xlink:type="simple" id="oo_32068.jpg"/></fig><fig id="F3" position="float" orientation="portrait"><label>Figures 5, 6.</label><caption><p>Habitus of <italic><tp:taxon-name><tp:taxon-name-part taxon-name-part-type="genus">Stenus</tp:taxon-name-part> <tp:taxon-name-part taxon-name-part-type="species">songxiaobini</tp:taxon-name-part></tp:taxon-name></italic> in dorsal and ventral view. Scale bar: 1 mm.</p></caption><graphic xmlns:xlink="http://www.w3.org/1999/xlink" xlink:href="zookeys-442-073-g003.jpg" position="float" orientation="portrait" xlink:type="simple" id="oo_32069.jpg"/></fig><fig id="F4" position="float" orientation="portrait"><label>Figures 7–17.</label><caption><p><italic><tp:taxon-name><tp:taxon-name-part taxon-name-part-type="genus">Stenus</tp:taxon-name-part> <tp:taxon-name-part taxon-name-part-type="species">wugongshanus</tp:taxon-name-part></tp:taxon-name></italic>. <bold>7</bold> male sternite VIII <bold>8</bold> male sternite IX <bold>9</bold> male tergites IX, X <bold>10, 11</bold> aedeagus <bold>12</bold> apical portion of paramere <bold>13</bold> expulsion hooks <bold>14</bold> female sternite VIII <bold>15</bold> female tergites IX, X <bold>16</bold> valvifers and spermatheca <bold>17</bold> spermatheca. Scale bars: <bold>12–13:</bold> 0.1 mm; <bold>7–11, 14–17:</bold> 0.25 mm.</p></caption><graphic xmlns:xlink="http://www.w3.org/1999/xlink" xlink:href="zookeys-442-073-g004.jpg" position="float" orientation="portrait" xlink:type="simple" id="oo_32070.jpg"/></fig></tp:treatment-sec><tp:treatment-sec sec-type="Distribution"><title>Distribution.</title><p>Jiangxi Province: Wugong Shan (China).</p></tp:treatment-sec><tp:treatment-sec sec-type="Diagnoses"><title>Diagnoses.</title><p><italic><tp:taxon-name><tp:taxon-name-part taxon-name-part-type="genus">Stenus</tp:taxon-name-part> <tp:taxon-name-part taxon-name-part-type="species">wugongshanus</tp:taxon-name-part></tp:taxon-name></italic> resembles <italic><tp:taxon-name><tp:taxon-name-part taxon-name-part-type="genus">Stenus</tp:taxon-name-part> <tp:taxon-name-part taxon-name-part-type="species">huangganmontium</tp:taxon-name-part></tp:taxon-name></italic> Puthz, 2003 (Wuyishan, Jiangxi Province) in most aspects, but may be distinguished by the lack of paratergites on segments IV and V, which are present in <italic><tp:taxon-name><tp:taxon-name-part taxon-name-part-type="genus">Stenus</tp:taxon-name-part> <tp:taxon-name-part taxon-name-part-type="species">huangganmontium</tp:taxon-name-part></tp:taxon-name></italic>.</p></tp:treatment-sec><tp:treatment-sec sec-type="Etymology"><title>Etymology.</title><p>The specific name is derived from “Wugongshan”, the type locality of this species.</p></tp:treatment-sec></tp:taxon-treatment>
