# Supplementary material for: Three new species of the Stenus cirrus group (Coleoptera, Staphylinidae) from Jiangxi, South China
Source: Zookeys. 2014 Sep 25;(442):73–84. doi: 10.3897/zookeys.442.8215 (PMC4205497; doi:10.3897/zookeys.442.8215)
Supplement: XML Treatment for Stenus mingyueshanus [file zookeys.442.8215-treatment2.xml]

<!DOCTYPE tp:taxon-treatment
  PUBLIC "-//TaxonX//DTD Taxonomic Treatment Publishing DTD v0 20100105//EN" "tax-treatment-NSO.dtd">
<tp:taxon-treatment xmlns:tp="http://www.plazi.org/taxpub"><tp:treatment-meta><kwd-group><label>Taxon classification</label><kwd><named-content content-type="kingdom">Animalia</named-content></kwd><kwd><named-content content-type="order">Coleoptera</named-content></kwd><kwd><named-content content-type="family">Staphylinidae</named-content></kwd></kwd-group><mixed-citation publication-type="journal"><person-group><name><surname>Yu</surname><given-names>Yi-Ming</given-names></name><name><surname>Tang</surname><given-names>Liang</given-names></name><name><surname>Yu</surname><given-names>Wei-Dong</given-names></name></person-group><article-title>Three new species of the <italic><tp:taxon-name><tp:taxon-name-part taxon-name-part-type="genus">Stenus</tp:taxon-name-part> <tp:taxon-name-part taxon-name-part-type="species">cirrus</tp:taxon-name-part></tp:taxon-name></italic> group (<tp:taxon-name><tp:taxon-name-part taxon-name-part-type="order">Coleoptera</tp:taxon-name-part></tp:taxon-name>, <tp:taxon-name><tp:taxon-name-part taxon-name-part-type="family">Staphylinidae</tp:taxon-name-part></tp:taxon-name>) from Jiangxi, South China</article-title><source>Zookeys</source><day>25</day><month>9</month><year>2014</year><volume>2014</volume><issue>442</issue><fpage>73</fpage><lpage>84</lpage><pub-id pub-id-type="doi">10.3897/zookeys.442.8215</pub-id></mixed-citation></tp:treatment-meta><tp:nomenclature><tp:taxon-name>
                        <tp:taxon-name-part taxon-name-part-type="genus">Stenus</tp:taxon-name-part>
                        <tp:taxon-name-part taxon-name-part-type="species">mingyueshanus</tp:taxon-name-part>
                        <object-id xmlns:xlink="http://www.w3.org/1999/xlink" content-type="zoobank" xlink:type="simple">http://zoobank.org/2C320675-82A8-425E-A2D7-18490431CE6F</object-id>
                    </tp:taxon-name><tp:taxon-status xmlns:xlink="http://www.w3.org/1999/xlink" xlink:type="simple">sp. n.</tp:taxon-status><xref ref-type="fig" rid="F2">Figs 3</xref><xref ref-type="fig" rid="F2">, 4</xref><xref ref-type="fig" rid="F5">, 18–27</xref></tp:nomenclature><tp:treatment-sec sec-type="Type material"><title>Type material.</title><p><bold>Holotype:</bold> <bold>CHINA: Jiangxi Prov.:</bold> ♂, Yichun City, Mingyue Shan, alt. 1140 m, 23.X.2013, Peng, Shen &amp; Yan leg. (SHNU). <bold>Paratypes:</bold> <bold>CHINA: Jiangxi Prov.:</bold> 9♂♂, 5♀♀, same data as holotype (1♂, 1♀ cPut, rest in SHNU); 2♂♂, 1♀, same data but alt. 1600 m, 22.X.2013 (SHNU); 1♂, 2♀♀, Yichun City, Mingyueshan National Park, alt. 1610 m, 11.VII.2013, Song, Yin &amp; Yu leg. (SHNU).</p></tp:treatment-sec><tp:treatment-sec sec-type="Description"><title>Description.</title><p>BL: 4.2–5.1 mm, FL: 2.0–2.3 mm.</p><p>HW: 0.83–0.91 mm, PL: 0.65–0.72 mm, PW: 0.63–0.69 mm, EL: 0.74–0.82 mm, EW: 0.74–0.84 mm, SL: 0.53–0.59 mm.</p><p>Brachypterous. Body blackish, each elytron with an orange marking near lateral margin, this marking about 2/3 as long and about 1/2 as broad as the respective elytron; antennae reddish yellow, club infuscate; maxillary palpi and legs reddish yellow; clypeus black, labrum brown, moderately densely pubescent. Paraglossae oval.</p><p>Head 1.08–1.12 times as wide as elytra; interocular area with two deep longitudinal furrows, median portion convex, not reaching level of inner eye margins, with a broad impunctate line along midline; punctures round to fusiform, larger and sparser in median area than near inner margins of eyes; diameter of large punctures about as wide as middle of 2nd antennal segment in cross section, interstices smooth, varying from narrower to slightly broader than half the diameter of punctures. Antennae, when reflexed, slightly extending beyond posterior margin of pronotum, antennomeres III–VIII segments distinctly narrower than II; IX–XI gradually broadened, forming loose club; relative length of segments from base to apex as 11.5: 7.5: 20.0: 10.5: 10.5: 8.5: 7.0: 5.0: 6.5: 6.0: 8.0.</p><p>Pronotum 1.01–1.04 times as long as wide, widest a little before middle and constricted at base; with shallow median longitudinal furrow of about half the length of pronotum; punctures round, some of them confluent, variable in size, diameter of large punctures much larger than middle of 2nd antennal segment in cross section, interstices smooth, distinctly narrower than half the diameter of punctures.</p><p>Elytra 0.92–1.02 times as long as wide; distinctly constricted at base, lateral margins gradually divergent posteriad; disk uneven with distinct humeral impression and faint sutural impression; punctures similar to those of pronotum, interstices smooth, narrower than half the diameter of punctures.</p><p>Hind tarsi 0.72–0.74 times as long as hind tibiae, tarsomeres IV strongly bilobed.</p><p>Abdomen cylindrical; paratergites very narrow and punctate, present only in segment III, segments IV–VI with tergites and sternites entirely fused and traces of paratergites present only at base of each segment, posterior margin of tergite VII with indistinct palisade fringe; punctures round, gradually becoming smaller posteriad, interstices smooth, varying from narrower to broader than diameter of punctures.</p><p>Male. Sternite VII with shallow emargination in the middle of posterior margin, sternite VIII (Fig. <xref ref-type="fig" rid="F5">18</xref>) with triangular emargination in the middle of posterior margin; sternite IX (Fig. <xref ref-type="fig" rid="F5">19</xref>) with long and acute apicolateral projections, posterior margin serrate and nearly straight; tergite X (Fig. <xref ref-type="fig" rid="F5">20</xref>) with posterior margin convex. Aedeagus (Figs <xref ref-type="fig" rid="F5">21</xref>, <xref ref-type="fig" rid="F5">22</xref>) with median lobe subparallel-sided in basal portion and tapering in apical half, apical sclerotized portion nearly triangular, explusion hooks (Fig. <xref ref-type="fig" rid="F5">24</xref>) large, strongly sclerotized; parameres almost straight, distinctly longer than median lobe, each with about 12–13 setae on apico-internal margin (Fig. <xref ref-type="fig" rid="F5">23</xref>).</p><p>Female. Sternite VIII (Fig. <xref ref-type="fig" rid="F5">25</xref>) with posterior margin rounded; tergite X (Fig. <xref ref-type="fig" rid="F5">26</xref>) slightly emarginated at middle of posterior margin; without sclerotized spermatheca (Fig. <xref ref-type="fig" rid="F5">27</xref>).</p><fig id="F5" position="float" orientation="portrait"><label>Figures 18–27.</label><caption><p><italic><tp:taxon-name><tp:taxon-name-part taxon-name-part-type="genus">Stenus</tp:taxon-name-part> <tp:taxon-name-part taxon-name-part-type="species">mingyueshanus</tp:taxon-name-part></tp:taxon-name></italic>. <bold>18</bold> male sternite VIII <bold>19</bold> male sternite IX <bold>20</bold> male tergites IX, X <bold>21, 22</bold> aedeagus <bold>23</bold> apical portion of paramere <bold>24</bold> expulsion hooks <bold>25</bold> female sternite VIII <bold>26</bold> female tergites IX, X <bold>27</bold> valvifers. Scale bars: <bold>23–24:</bold> 0.1 mm; <bold>18–22, 25–27:</bold> 0.25 mm.</p></caption><graphic xmlns:xlink="http://www.w3.org/1999/xlink" xlink:href="zookeys-442-073-g005.jpg" position="float" orientation="portrait" xlink:type="simple" id="oo_32071.jpg"/></fig></tp:treatment-sec><tp:treatment-sec sec-type="Distribution"><title>Distribution.</title><p>Jiangxi Province: Mingyue Shan (China).</p></tp:treatment-sec><tp:treatment-sec sec-type="Diagnoses"><title>Diagnoses.</title><p><italic><tp:taxon-name><tp:taxon-name-part taxon-name-part-type="genus">Stenus</tp:taxon-name-part> <tp:taxon-name-part taxon-name-part-type="species">mingyueshanus</tp:taxon-name-part></tp:taxon-name></italic> resembles <italic><tp:taxon-name><tp:taxon-name-part taxon-name-part-type="genus">Stenus</tp:taxon-name-part> <tp:taxon-name-part taxon-name-part-type="species">ovalis</tp:taxon-name-part></tp:taxon-name></italic> Tang, Li &amp; Zhao, 2005 (Wuyanling, Zhejiang Province), but may be distinguished by the distinctly coarser and sparser punctation of the forebody in the new species.</p></tp:treatment-sec><tp:treatment-sec sec-type="Etymology"><title>Etymology.</title><p>The specific name is derived from “Mingyueshan”, the type locality of this species.</p><!--PageBreak--></tp:treatment-sec><tp:treatment-sec><!--Section generated to contain objects referenced in tp:taxon-treatment.--><fig id="F2" position="float" orientation="portrait"><label>Figures 3, 4.</label><caption><p>Habitus of <italic><tp:taxon-name><tp:taxon-name-part taxon-name-part-type="genus">Stenus</tp:taxon-name-part> <tp:taxon-name-part taxon-name-part-type="species">mingyueshanus</tp:taxon-name-part></tp:taxon-name></italic> in dorsal and ventral view. Scale bar: 1 mm.</p></caption><graphic xmlns:xlink="http://www.w3.org/1999/xlink" xlink:href="zookeys-442-073-g002.jpg" position="float" orientation="portrait" xlink:type="simple" id="oo_32068.jpg"/></fig></tp:treatment-sec></tp:taxon-treatment>
