# Supplementary material for: Three new species of the Stenus cirrus group (Coleoptera, Staphylinidae) from Jiangxi, South China
Source: Zookeys. 2014 Sep 25;(442):73–84. doi: 10.3897/zookeys.442.8215 (PMC4205497; doi:10.3897/zookeys.442.8215)
Supplement: XML Treatment for Stenus songxiaobini [file zookeys.442.8215-treatment3.xml]

<!DOCTYPE tp:taxon-treatment
  PUBLIC "-//TaxonX//DTD Taxonomic Treatment Publishing DTD v0 20100105//EN" "tax-treatment-NSO.dtd">
<tp:taxon-treatment xmlns:tp="http://www.plazi.org/taxpub"><tp:treatment-meta><kwd-group><label>Taxon classification</label><kwd><named-content content-type="kingdom">Animalia</named-content></kwd><kwd><named-content content-type="order">Coleoptera</named-content></kwd><kwd><named-content content-type="family">Staphylinidae</named-content></kwd></kwd-group><mixed-citation publication-type="journal"><person-group><name><surname>Yu</surname><given-names>Yi-Ming</given-names></name><name><surname>Tang</surname><given-names>Liang</given-names></name><name><surname>Yu</surname><given-names>Wei-Dong</given-names></name></person-group><article-title>Three new species of the <italic><tp:taxon-name><tp:taxon-name-part taxon-name-part-type="genus">Stenus</tp:taxon-name-part> <tp:taxon-name-part taxon-name-part-type="species">cirrus</tp:taxon-name-part></tp:taxon-name></italic> group (<tp:taxon-name><tp:taxon-name-part taxon-name-part-type="order">Coleoptera</tp:taxon-name-part></tp:taxon-name>, <tp:taxon-name><tp:taxon-name-part taxon-name-part-type="family">Staphylinidae</tp:taxon-name-part></tp:taxon-name>) from Jiangxi, South China</article-title><source>Zookeys</source><day>25</day><month>9</month><year>2014</year><volume>2014</volume><issue>442</issue><fpage>73</fpage><lpage>84</lpage><pub-id pub-id-type="doi">10.3897/zookeys.442.8215</pub-id></mixed-citation></tp:treatment-meta><tp:nomenclature><tp:taxon-name>
                        <tp:taxon-name-part taxon-name-part-type="genus">Stenus</tp:taxon-name-part>
                        <tp:taxon-name-part taxon-name-part-type="species">songxiaobini</tp:taxon-name-part>
                        <object-id xmlns:xlink="http://www.w3.org/1999/xlink" content-type="zoobank" xlink:type="simple">http://zoobank.org/4B067492-9B22-4426-8B8E-99D7956193CD</object-id>
                    </tp:taxon-name><tp:taxon-status xmlns:xlink="http://www.w3.org/1999/xlink" xlink:type="simple">sp. n.</tp:taxon-status><xref ref-type="fig" rid="F3">Figs 5</xref><xref ref-type="fig" rid="F3">, 6</xref><xref ref-type="fig" rid="F6">, 28–37</xref><!--PageBreak--><!--PageBreak--><!--PageBreak--><!--PageBreak--></tp:nomenclature><tp:treatment-sec sec-type="Type material"><title>Type material.</title><p><bold>Holotype:</bold> <bold>CHINA: Jiangxi Prov.:</bold> ♂, Pingxiang City, Wugong Shan National Park, alt. 1340–1400 m, 19.VII. 2013, Song, Yin &amp; Yu leg. (SHNU). <bold>Paratypes:</bold> <bold>CHINA: Jiangxi Prov.:</bold> 1♂, 1♀, same data, but alt. 1000–1350 m, 20.VII.2013 (SHNU).</p></tp:treatment-sec><tp:treatment-sec sec-type="Description"><title>Description.</title><p>BL: 4.3–4.7 mm, FL: 2.0–2.1 mm.</p><p>HW: 0.82–0.83 mm, PL: 0.62–0.67 mm, PW: 0.63–0.64 mm, EL: 0.74–0.78 mm, EW: 0.73–0.76 mm, SL: 0.52–0.57 mm.</p><p>The new species is similar to <!--PageBreak--><!--PageBreak--><italic><tp:taxon-name><tp:taxon-name-part taxon-name-part-type="genus">Stenus</tp:taxon-name-part> <tp:taxon-name-part taxon-name-part-type="species">mingyueshanus</tp:taxon-name-part></tp:taxon-name></italic> sp. n. in most respects, but different in the following characters: head 1.08–1.12 times as wide as elytra; frons with interstices smooth, varying from narrower to slightly broader than half the diameter of punctures; relative length of antennal segments from base to apex as 9.5: 7.0: 18.5: 10.5: 8.5: 8.0: 6.5: 4.0: 6.0: 6.0: 7.0.</p><p>Pronotum 1.08–1.13 times as long as wide; median longitudinal furrow shallow of about 2/5 the length of pronotum, punctures round and partly confluent, variable in size, diameter of large punctures slightly larger than middle of 2nd antennal segment in cross section; interstices smooth, distinctly narrower than half the diameter of punctures.</p><p>Elytra 1.02–1.03 times as long as wide; size of punctures similar to those of pronotum, interstices partly with faint reticulation, somewhat narrower than half the diameter of punctures.</p><!--PageBreak--><p>Hind tarsi 0.77–0.80 times as long as hind tibiae.</p><p>Male. Sternite VII with shallow emargination in the middle of posterior margin, sternite VIII (Fig. <xref ref-type="fig" rid="F6">28</xref>) with a circular emargination in the middle of posterior margin; sternite IX (Fig. <xref ref-type="fig" rid="F6">29</xref>) with long and acute apicolateral projections, posterior margin serrate and nearly straight; tergite X (Fig. <xref ref-type="fig" rid="F6">30</xref>) with posterior margin broadly rounded. Aedeagus (Figs <xref ref-type="fig" rid="F6">31</xref>, <xref ref-type="fig" rid="F6">32</xref>) with median lobe subparallel-sided in basal portion and broadening in apical half, apical margin truncate with a median projection, explusion hooks <!--PageBreak-->(Fig. <xref ref-type="fig" rid="F6">34</xref>) large, strongly sclerotized; parameres almost straight, extending a little beyond apex of median lobe, each with about 5 setae on apico-internal margin (Fig. <xref ref-type="fig" rid="F6">33</xref>).</p><p>Female. Sternite VIII (Fig. <xref ref-type="fig" rid="F6">35</xref>) with convex posterior margin; tergite X (Fig. <xref ref-type="fig" rid="F6">36</xref>) with posterior margin convex; spermatheca unsclerotized (Fig. <xref ref-type="fig" rid="F6">37</xref>).</p><fig id="F6" position="float" orientation="portrait"><label>Figures 28–37.</label><caption><p><italic><tp:taxon-name><tp:taxon-name-part taxon-name-part-type="genus">Stenus</tp:taxon-name-part> <tp:taxon-name-part taxon-name-part-type="species">songxiaobini</tp:taxon-name-part></tp:taxon-name></italic>. <bold>28</bold> male sternite VIII <bold>29</bold> male sternite IX <bold>30</bold> male tergites IX, X <bold>31, 32</bold> aedeagus <bold>33</bold> apical portion of paramere <bold>34</bold> expulsion hooks <bold>35</bold> female sternite VIII <bold>36</bold> female tergites IX, X <bold>37</bold> valvifers. Scale bars: <bold>33–34:</bold> 0.1 mm; <bold>28–32, 35–37:</bold> 0.25 mm.</p></caption><graphic xmlns:xlink="http://www.w3.org/1999/xlink" xlink:href="zookeys-442-073-g006.jpg" position="float" orientation="portrait" xlink:type="simple" id="oo_32072.jpg"/></fig></tp:treatment-sec><tp:treatment-sec sec-type="Distribution"><title>Distribution.</title><p>Jiangxi Province: Wugong Shan (China).</p></tp:treatment-sec><tp:treatment-sec sec-type="Diagnoses"><title>Diagnoses.</title><p><italic><tp:taxon-name><tp:taxon-name-part taxon-name-part-type="genus">Stenus</tp:taxon-name-part> <tp:taxon-name-part taxon-name-part-type="species">songxiaobini</tp:taxon-name-part></tp:taxon-name></italic> is similar to <italic><tp:taxon-name><tp:taxon-name-part taxon-name-part-type="genus">Stenus</tp:taxon-name-part> <tp:taxon-name-part taxon-name-part-type="species">mingyueshanus</tp:taxon-name-part></tp:taxon-name></italic> sp. n., but may be distinguished from the latter by denser and deeper punctures on the pronotum and elytra and by the shallower median longitudinal furrow, which is about 2/5 the length of pronotum.</p></tp:treatment-sec><tp:treatment-sec sec-type="Etymology"><title>Etymology.</title><p>This species is named in honor of Mr. Xiao-Bin Song, collector of the new species.</p></tp:treatment-sec><tp:treatment-sec><!--Section generated to contain objects referenced in tp:taxon-treatment.--><fig id="F3" position="float" orientation="portrait"><label>Figures 5, 6.</label><caption><p>Habitus of <italic><tp:taxon-name><tp:taxon-name-part taxon-name-part-type="genus">Stenus</tp:taxon-name-part> <tp:taxon-name-part taxon-name-part-type="species">songxiaobini</tp:taxon-name-part></tp:taxon-name></italic> in dorsal and ventral view. Scale bar: 1 mm.</p></caption><graphic xmlns:xlink="http://www.w3.org/1999/xlink" xlink:href="zookeys-442-073-g003.jpg" position="float" orientation="portrait" xlink:type="simple" id="oo_32069.jpg"/></fig></tp:treatment-sec></tp:taxon-treatment>
